# Supplementary material for: Exploring the Effects of Short-Term Daily Intake of Nitraria retusa Tea on Lipid Profile: A Pre-Post, Uncontrolled Pilot Study in Both Healthy and Overweight/Obese Adults
Source: Nutrients. 2023 Aug 20;15(16):3649. doi: 10.3390/nu15163649 (PMC10459123; doi:10.3390/nu15163649)
Supplement: Supplementary file 1 [file nutrients-15-03649-s001.zip]

Archive with 1 entries (1 files):
- nutrients-2545546-supplementary.pdf
